# Supplementary material for: Prepared to Accompany the End of Life during Pandemics in Nursing Homes
Source: J Clin Med. 2022 Oct 14;11(20):6075. doi: 10.3390/jcm11206075 (PMC9604931; doi:10.3390/jcm11206075)
Supplement: Supplementary file 1 [file jcm-11-06075-s001.zip]

Archive with 1 entries (1 files):
- jcm-1917297-supplementary.pdf
